# Supplementary material for: Arl2 GTPase associates with the centrosomal protein Cdk5rap2 to regulate cortical development via microtubule organization
Source: PLoS Biol. 2024 Aug 13;22(8):e3002751. doi: 10.1371/journal.pbio.3002751 (PMC11321591; doi:10.1371/journal.pbio.3002751)
Supplement: S1 Data — Corresponding figure numbers are indicated in each Excel worksheet. (XLSX) [file pbio.3002751.s015.xlsx]

## Sheet: Figure 1
	Fig 1C - EdU+GFP/total GFP(%)-VZ IUE@1day %				Fig 1E - % of GFP+ cells population
		shctrl	shArl2			shCtrl				shArl2
		56.3636	41.2698		VZ	20.8333	19.4444	18.9655	20.4546	30.6452	30.5085	42.4242	21.3333	29.7872
		62.5	43.8356		SVZ	20.8333	22.2222	13.7931	18.1818	29.0323	28.8136	25.7576	22.6667	31.9149
		58.5714	46.4286		IZ	43.75	52.7778	53.4483	50	37.0968	37.2881	28.7879	50.6667	36.1702
		55.5556	36		CP	16.6667	8.33333	12.069	13.6364	3.22581	3.38983	3.0303	5.33333	2.12766
			44.6154			shCtrl			shArl2
						Mean	SD	N	Mean	SD	N
					VZ	19.9245	0.867375	4	30.9397	7.51295	5
		shctrl	shArl2		SVZ	18.7576	3.7099	4	27.637	3.53086	5
	Number of values	4	5		IZ	49.994	4.42226	4	38.0019	7.90535	5
					CP	12.6763	3.46771	4	3.42139	1.17489	5
	Minimum	55.56	36
	Maximum	62.5	46.43		Fig 1G - % of GFP+ cells population
	Range	6.944	10.43			shCtrl					shArl2
					VZ	9.1954	7.36842	15.3099	12.8713	6.08108	13.1313	17.5824	25.7426	29.2308	21.4286
	Mean	58.25	42.43		SVZ	16.092	11.5789	18.3099	10.8911	12.8378	25.2525	15.3846	12.8713	21.5385	19.0476
	Std. Deviation	3.108	4.044		IZ	56.3218	53.6842	43.4789	50.495	60.1351	45.4545	53.8462	50.495	43.0769	47.1429
	Std. Error of Mean	1.554	1.809		CP	18.3908	27.3684	22.9014	25.7426	20.9459	16.1616	13.1868	10.8911	6.15385	12.381
						shCtrl			shArl2
						Mean	SD	N	Mean	SD	N
					VZ	10.1652	3.84815	5	21.4231	6.38596	5
					SVZ	13.9419	3.15485	5	18.8189	4.89919	5
					IZ	52.823	6.30837	5	48.0031	4.23832	5
					CP	23.0698	3.60742	5	11.7549	3.67354	5

## Sheet: Figure 2
	Fig 2B - NeuroD2 (+)/GFP (%)				Fig 2D -DCX/DAPI (%)				Fig 2E -Average Neurite Length(um)				Fig 2F -Average Neurite Number				Fig 2H - Average migration distance
		shCtrl	shArl2			shCtrl	shArl2			shCtrl	shArl2			shCtrl	shArl2			shCtrl	shArl2
		70.6767	36.828			36.6761	31.2657			83.6531	39.926			5.07692	2.66667			137.5	97.5
		77.4725	43.7103			40.3274	32.748			92.8727	61.6833			5.36364	3.61905			134.1	125.2
		79.3144	40.5259			44.8808	30.4348			89.7921	54.4411			5.21429	3.22222			128	99.64
		74.5129	47.1703															127.7	107.5
						shCtrl	shArl2			shCtrl	shArl2			shCtrl	shArl2			151.7	91.41
		shCtrl	shArl2		Number of values	3	3		Number of values	3	3		Number of values	3	3			shCtrl	shArl2
	Number of values	4	4														Number of values	5	5
					Minimum	36.68	30.43		Minimum	83.65	39.93		Minimum	5.077	2.667
	Minimum	70.68	36.83		Maximum	44.88	32.75		Maximum	92.87	61.68		Maximum	5.364	3.619		Minimum	127.7	91.41
	Maximum	79.31	47.17		Range	8.205	2.313		Range	9.22	21.76		Range	0.2867	0.9524		Maximum	151.7	125.2
	Range	8.638	10.34														Range	24	33.79
					Mean	40.63	31.48		Mean	88.77	52.02		Mean	5.218	3.169
	Mean	75.49	42.06		Std. Deviation	4.111	1.172		Std. Deviation	4.694	11.08		Std. Deviation	0.1434	0.4784		Mean	135.8	104.3
	Std. Deviation	3.772	4.418		Std. Error of Mean	2.373	0.6765		Std. Error of Mean	2.71	6.397		Std. Error of Mean	0.08279	0.2762		Std. Deviation	9.811	13.05
	Std. Error of Mean	1.886	2.209														Std. Error of Mean	4.388	5.836

## Sheet: Figure 3
Fig 3B -% of Td+ cells population																				Fig 3F -TBR2+Td+/Td(%) - IZ				Fig 3H -TBR1+Td+/Td(%) - IZ
	Vector				hArl2				mArl2												Vector	Arl2Q70L			Vector	Arl2Q70L
VZ	12.5	15.126	14.2857	10.989	11.4754	10.7143	8.87097	13.4615	13.0952	16.6667	12	11.8421									0	41.7722			0	46.5753
SVZ	21.6667	18.4874	22.3214	15.3846	19.6721	16.6667	20.1613	16.3462	22.6191	19.4444	20	14.4737									0	54.6667			0	44.4444
IZ	45	42.8571	41.9643	53.8462	41.8033	39.2857	39.5161	40.3846	33.3333	40.2778	34.6667	38.1579									6.66667	34.5679			7.14286	40.5797
CP	20.8333	23.5294	21.4286	19.7802	27.0492	33.3333	31.4516	29.8077	30.9524	23.6111	33.3333	35.5263									0	40			11.1111	44.6429
																					8.33333	47.0588			6.25	47.9452
			Vector			hArl2			mArl2
			Mean	SD	N	Mean	SD	N	Mean	SD	N									Number of values	5	5		Number of values	5	5
	VZ		13.2252	1.84972	4	11.1306	1.90013	4	13.401	2.2473	4
	SVZ		19.465	3.19436	4	18.2116	1.98336	4	19.1343	3.40149	4									Minimum	0	34.57		Minimum	0	40.58
	IZ		45.9169	5.43749	4	40.2474	1.14006	4	36.6089	3.18128	4									Maximum	8.333	54.67		Maximum	11.11	47.95
	CP		21.3929	1.57901	4	30.4105	2.66388	4	30.8558	5.17838	4									Range	8.333	20.1		Range	11.11	7.366
																				Mean	3	43.61		Mean	4.901	44.84
		Fig 3D -% of Td+ cells population																		Std. Deviation	4.15	7.621		Std. Deviation	4.833	2.784
			Vector				Arl2WT				Arl2T30N				Arl2Q70L					Std. Error of Mean	1.856	3.408		Std. Error of Mean	2.162	1.245
		VZ	11.194	14.2857	15.4545	16	11.4754	10.7143	8.87097	13.4615	20	14.0351	11.6667	15.2174	13.4146	13.8889	16.8831	18.5185
		SVZ	19.403	17.4603	22.7273	21	19.6721	16.6667	20.1613	16.3462	18.1818	15.7895	21.6667	21.7391	21.9512	20.8333	18.1818	22.2222
		IZ	40.2985	40.4762	42.7273	35	41.8033	39.2857	39.5161	40.3846	61.8182	70.1754	66.6667	63.0435	64.6342	65.2778	64.9351	59.2593
		CP	29.1045	27.7778	19.0909	28	27.0492	33.3333	31.4516	29.8077	0	0	0	0	0	0	0	0
			Vector			Arl2WT			Arl2T30N			Arl2Q70L
			Mean	SD	N	Mean	SD	N	Mean	SD	N	Mean	SD	N
		VZ	14.2336	2.14884	4	11.1306	1.90013	4	15.2298	3.5061	4	15.6763	2.43889	4
		SVZ	20.1476	2.24775	4	18.2116	1.98336	4	19.3443	2.89349	4	20.7971	1.84427	4
		IZ	39.6255	3.27581	4	40.2474	1.14006	4	65.4259	3.77665	4	63.5266	2.85699	4
		CP	25.9933	4.63802	4	30.4105	2.66388	4	0	0	4	0	0	4

## Sheet: Figure 4
	Fig 4B - Mitotic duration				Fig 4D -Mitotic duration
		shCtrl	shArl2			Vector	Arl2WT	Arl2Q70L	Arl2T30N
		1.16667	7			0.75	1.16667	1.58333	11.25
		1.41667	8			0.833333	0.75	1.58333	4
		1	8			0.75	0.91667	1.25	8.17
		1.41667	3.66667			1.41667	1.16667	0.833333	4.66667
		1.16667	6.5			0.833333	1.08333	1.33333	7.41667
		1.41667	5.58333			1.66667	1.08333	2.08333	3.41667
		1.75	7.08333			0.916667	1.5	1	2.91667
		1.33333				0.75	2.16667	0.916667	5
		1.25				1.25	0.75	0.75	4.16667
						1.08333	0.75	1.08333	3.83333
		shCtrl	shArl2			0.833333	1.16667	0.833333
	Number of values	9	7			0.833333	2.5	0.833333
						2.08333	0.66667
	Minimum	1	3.667			1.08333	0.91667
	Maximum	1.75	8			1	0.91667
	Range	0.75	4.333			0.833333	1
						1.16667	0.5
	Mean	1.324	6.548			0.833333	0.666667
	Std. Deviation	0.2143	1.524			1.08333
	Std. Error of Mean	0.07142	0.5762			1.08333
						2
						Vector	Arl2WT	Arl2Q70L	Arl2T30N
					Number of values	21	18	12	10
					Minimum	0.75	0.5	0.75	2.917
					Maximum	2.083	2.5	2.083	11.25
					Range	1.333	2	1.333	8.333
					Mean	1.099	1.093	1.174	5.484
					Std. Deviation	0.3914	0.5136	0.4074	2.638
					Std. Error of Mean	0.08541	0.1211	0.1176	0.8342

## Sheet: Figure 5
	Fig 5C -a-Tubulin Intensity (A.U.)														Fig 5F -Velocity of anterograde EB3 comets (μm/sec)
		shCtrl			shArl2										shCtrl	shArl2		shCtrl	shArl2
	Untreated	126.997	106.231	117.635	91.758	99.9037	77.1147								0.147813	0.100001	Number of values	262	169
	0'	41.8053	36.6725	50.9643	24.537	34.7547	28.3437								0.1155	0.066
	5'	72.0013	54.79	89.3965	33.615	41.4963	39.3733								0.1265	0.061875	Minimum	0	0.033
	10'	85.7067	97.99	85.127	49.275	62.693	41.304								0.130625	0.086842	Maximum	0.2193	0.1485
	30'	119.631	101.816	87.9473	53.23	42.824	65.436								0.055	0.066	Range	0.2193	0.1155
															0.102666	0.066611
		shCtrl			shArl2										0.0935	0.034048	Mean	0.09237	0.07562
		Mean	SD	N	Mean	SD	N								0.119166	0.0825	Std. Deviation	0.03698	0.02006
	Untreated	116.954	10.3993	3	89.5921	11.5479	3								0.099	0.04125	Std. Error of Mean	0.002284	0.001543
	0'	43.1474	7.23982	3	29.2118	5.16386	3								0.074643	0.072188
	5'	72.0626	17.3033	3	38.1616	4.07801	3								0.0825	0.06875
	10'	89.6079	7.2649	3	51.0907	10.8095	3								0.075625	0.0385
	30'	103.131	15.8826	3	53.83	11.3179	3								0.155001	0.061875
															0.077	0.06875
															0.105416	0.05775
															0.09625	0.089375
															0.055	0.074643
	Fig 5G - Velocity of retrograde EB3 comets						Fig 3H - Density of EB3 comets								0.127188	0.055
		shCtrl	shArl2					shCtrl	shArl2						0.125001	0.07857
		0.0715	0.023914					0.3373	0.2189						0.055	0.116875
		0.089375	0.034375					0.2482	0.2079						0.037813	0.1012
		0.074038	0.058666					0.3143	0.2881						0.075625	0.073334
		0.055	0.049241												0.092499	0.06875
		0.085483	0.1155					shCtrl	shArl2						0.077	0.0495
		0.034375	0.023914				Number of values	3	3						0.088	0.0825
		0.039287	0.01375												0.06875	0.066
		0.055	0.034375				Minimum	0.2482	0.2079						0.113055	0.059584
		0.0715	0.058666				Maximum	0.3373	0.2881						0.11	0.05225
		0.1375	0.044688				Range	0.0891	0.0802						0.094721	0.085734
		0.074038	0.033611												0.077916	0.088
		0.048125	0.059584				Mean	0.2999	0.2383						0.11	0.033
		0.055	0.035357				Std. Deviation	0.04625	0.04348						0.077	0.066325
		0.0715	0.04125				Std. Error of Mean	0.02671	0.0251						0.090357	0.08643
		0.089375	0.07857												0.048125	0.0935
		0.0715	0.039287												0.066	0.073334
		0.074038	0.035357												0.089375	0.088611
		0.055	0.04125												0.124473	0.11
		0.06875	0.0825												0.100834
		0.089375	0.055												0.0715	0.06875
		0.070714													0.09625	0.061875
		0.0275													0.147125	0.048125
		0.01375													0.04125	0.044
		0.064166													0.113666	0.06482
		0.055													0.01375	0.0825
															0.022916	0.103653
	Number of values	25	20												0.11	0.130625
															0.0715	0.073334
	Minimum	0.01375	0.01375													0.06875
	Maximum	0.1375	0.1155												0.0495	0.077
	Range	0.1238	0.1018												0.055	0.055
															0.11	0.1485
	Mean	0.06564	0.04794												0.090648	0.085938
	Std. Deviation	0.02443	0.02351												0.102143	0.085938
	Std. Error of Mean	0.004886	0.005257												0.067834	0.075625
															0.0935	0.0825
															0.114359	0.066
															0.079063	0.08
															0.055	0.116875
															0.219346	0.062857
															0.108166	0.065313
															0.074038	0.048125
															0.094287	0.099
															0.091891	0.073334
															0.050416	0.0825
															0.0605	0.04125
															0.06875	0.0495
															0.063462	0.0825
															0.076249	0.061875
															0.079063	0.066
															0.0575	0.080209
															0.061875	0.07425
															0.04125	0.066
															0.103125	0.05923
															0.07639	0.073334
															0.050771	0.10389
															0.063685	0.055
															0.061875	0.0825
															0.059342	0.06875
															0.05775	0.061875
															0.020625	0.075625
															0.063462	0.094287
															0.100834	0.06875
															0.094721	0.085938
															0.058055	0.0825
															0.070001	0.033
															0.050001	0.099
															0.12375	0.076711
															0.140734	0.121
															0.0275	0.043214
															0.032084	0.070279
															0.0275	0.0935
															0.065313	0.097969
															0.0495	0.092813
															0.055
															0.091666	0.07639
															0.07975	0.080883
															0.055	0.055
															0.04125	0.0495
															0.055	0.0825
															0.13475	0.077
															0.110888	0.0781
															0.111834	0.067834
															0.135209	0.097127
															0.145357	0.091094
															0.086625	0.066
															0.142739	0.056964
															0.055	0.073334
															0.048125	0.055
															0.114125	0.037813
															0.0825	0.06875
															0.066787	0.094287
															0.114584	0.068027
															0.11	0.06875
															0.131029	0.06875
															0.1125	0.106334
															0.1155	0.075625
															0.0385	0.0825
															0.143	0.076711
															0.089375	0.121
															0.088	0.08673
															0.097166	0.033
															0.0935	0.070279
															0.158125	0.0605
															0.061347	0.097969
															0.04125	0.093261
															0.064166	0.091666
															0.0605	0.088
															0.14025	0.061875
															0.1425	0.06875
															0.10389	0.072188
															0.134063	0.08508
															0.158529	0.061875
															0.131029	0.055
															0.066	0.067221
															0.091666	0.052885
															0.106334	0.06875
															0.125714	0.096973
															0.119166	0.10018
															0.13357	0.04125
																0.059584
															0.103125	0.048125
															0.1595	0.11
															0.115893	0.120695
															0.063594	0.067221
															0.102666	0.089375
															0.121459	0.085
															0.142084	0.0825
															0.091666	0.07268
															0.048125	0.105416
															0.127369	0.075166
															0.114854	0.0825
															0.1375	0.0825
															0.132	0.101912
															0.116875	0.075625
															0.11	0.055
															0.090357	0.067221
															0.11	0.07975
															0.12375	0.0575
															0.11	0.0715
															0.135	0.100834
															0.142084	0.077
															0.160416	0.070279
															0.08643	0.102143
															0.091666	0.055
															0.072188	0.06875
															0.171875	0.06875
															0.098676	0.099688
															0.11	0.089375
															0.143	0.11
															0.1375	0.073334
															0.129643	0.06875
															0.131607
															0.098541
															0.1045
															0.13357
															0.11
															0.125279
															0.073334
															0.091666
															0.089375
															0.128857
															0.091666
															0.0275
															0.113666
															0.091666
															0.125714
															0.163804
															0.154
															0.147499
															0.11
															0.105416
															0.0825
															0.12375
															0.106945
															0.0935
															0.128334
															0.055
															0.100834
															0.11
															0.128816
															0.128334
															0.119361
															0.087084
															0.0825
															0.064166
															0.084615
															0.073334
															0.066787
															0.126695
															0.117334
															0.106453
															0.018334
															0.077916
															0.110949
															0.106563
															0.073334
															0.0275
															0.0825
															0.087084
															0.194334
															0.04125
															0.0275
															0.099424
															0.055
															0.092813
															0.055
															0.126368
															0.116471
															0.11
															0.084334
															0.055
															0.104761
															0.097501
															0.140366
															0.055
															0.131153
															0.11
															0.094287
															0.06875
															0.0275
															0.022916
															0
															0
															0.079882
															0.050416
															0.045834
															0.102666
															0.147686
															0.130001
															0.055
															0.04125
															0.0275
															0.189445
															0.102143
															0.036666
															0.0275
															0.132344
															0.09625
															0.0275
															0.04125
															0.099305
															0.09625
															0.1155
															0.067221

## Sheet: Figure 6
	Fig 6B -a-Tubulin Intensity (A.U.)																				Fig 6F -Velocity of anterograde EB3 comets (μm/sec)
		Vector			Arl2WT			Arl2T30N			Arl2Q70L											Vector	Arl2WT	Arl2T30N	Arl2Q70L			Vector	Arl2WT	Arl2T30N	Arl2Q70L
	Untreated	119.417	107.13	102.816	91.633	84.9655	110.131	73.7105	72.3065	76.226	75.717	69.5745	91.9565									0.0993	0.0783	0.044	0.1393		Number of values	541	606	547	556
	0'	41.8053	56.3813	50.9643	41.396	53.199	42.125	41.13	40.9965	37.44	28.941	32.276	24.2935									0.0677	0.061	0.1084	0.0903
	5'	72.0013	43.956	62.796	93.154	59.472	67.367	42.2585	45.874	43.599	32.427	39.81	76.321									0.1027	0.0394	0.103	0.0884		Minimum	0.009	0.0116	0.009	0
	10'	85.7067	72.3727	68.229	102.778	109.709	88.475	32.1995	34.133	24.006	42.508	49.5235	34.6635									0.0722	0.0271	0.0596	0.1161		Maximum	0.2371	0.2574	0.1471	0.2157
	30'	84.847	90.2147	115.816	112.531	125.566	103.675	52.75	34.7875	28.684	61.664	78.0135	55.8945									0.0271	0.1151	0.103	0.0677		Range	0.2281	0.2458	0.1381	0.2157
																						0.1389	0.1161	0.0271	0.0971
		Vector			Arl2WT			Arl2T30N			Arl2Q70L											0.0379	0.0542	0.0632	0.0271		Mean	0.07399	0.07028	0.05684	0.06651
		Mean	SD	N	Mean	SD	N	Mean	SD	N	Mean	SD	N									0.0406	0.0677	0.1002	0.0271		Std. Deviation	0.03414	0.03008	0.02248	0.02832
	Untreated	109.788	8.61381	3	95.5765	13.038	3	74.081	1.98584	3	79.0827	11.5644	3									0.0542	0.0677	0.0542	0.0452		Std. Error of Mean	0.001468	0.001222	0.0009614	0.001201
	0'	49.717	7.36758	3	45.5733	6.61407	3	39.8555	2.09295	3	28.5035	4.00919	3									0.0813	0.1174	0.0881	0.0735
	5'	59.5844	14.2958	3	73.331	17.6152	3	43.9105	1.82777	3	49.5193	23.5026	3									0.0697	0.0759	0.0542	0.031
	10'	75.4361	9.13266	3	100.32	10.828	3	30.1128	5.37631	3	42.2317	7.43385	3									0.0542	0.0542	0.0722	0.0662
	30'	96.9594	16.5497	3	113.924	11.0118	3	38.7405	12.5105	3	65.1907	11.4735	3									0.1355	0.0406	0.0924	0.0572
																						0.0406	0.0989	0.0858	0.0745
																						0.0813	0.1146	0.0542	0.0717
	Fig 6C -a-Tubulin Intensity (A.U.)																					0.0921	0.0677	0.0701	0.0406
		Vector			Arl2K71R																	0.1151	0.0632	0.1024	0.0903
	Untreated	114.581	110.884	101.52	122.846	126.641	87.6917															0.1084	0.0542	0.0813	0.0813
	0'	28.571	31.8363	40.7586	79.547	67.1283	47.2245															0.0361	0.0722	0.0542	0.0704
	5'	76.598	49.2507	72.479	74.362	93.5213	93.495															0.0843	0.0729	0.089	0.1006
	10'	89.0445	71.36	67.3797	94.282	123.564	138.475															0.1154	0.0786	0.0714	0.0135
	30'	82.7548	74.0177	103.817	95.619	133.525	99.6607															0.0474	0.0406	0.0464	0.0271
																						0.0632	0.0271	0.0135	0.1467
		Vector			Arl2K71R																	0.1192	0.1157	0.0677	0.0632
		Mean	SD	N	Mean	SD	N															0.0677	0.0852	0.0922	0.0271
	Untreated	108.995	6.73241	3	112.393	21.476	3															0.0452	0.0735	0.0779	0.0542
	0'	33.722	6.30879	3	64.6333	16.3051	3															0.0271	0.1084	0.0709	0.0271
	5'	66.1092	14.7445	3	87.1261	11.0541	3															0.0813	0.0271	0.0406	0.0759
	10'	75.9281	11.5322	3	118.774	22.4825	3															0.0542	0.1158	0.0406	0.0391
	30'	86.8631	15.3186	3	109.602	20.8166	3															0.0799	0.0542	0.11	0.0632
																						0.0542	0.1323	0.073	0.0542
																						0.0975	0.0759	0.0993	0.0691
																						0.1084	0.1332	0.0937	0.0813
		Fig 6G - Velocity of retrograde EB3 comets												Fig 6H - Density of EB3 comets								0.0774	0.0677	0.0982	0.0406
		Vector	Arl2WT	Arl2T30N	Arl2Q70L			Vector	Arl2WT	Arl2T30N	Arl2Q70L			Vector	Arl2WT	Arl2T30N	Arl2Q70L					0.0903	0.0542	0.0722	0.0908
		0.1168	0.0426	0.044	0.061		Number of values	122	193	174	148			0.304333	0.311667	0.238333	0.319333					0.0542	0.0271	0.0734	0.0852
		0.0271	0.0542	0.0677	0.0135									0.3355	0.245	0.2255	0.3255					0.0361	0.1207	0.1084	0.0271
		0.0271	0.1264	0.0474	0.0542		Minimum	0.0135	0.0135	0.009	0.0135			0.315	0.313667	0.25	0.2315					0.0542	0.0813	0.0542	0.0452
		0.1084	0.061	0.0515	0.0452		Maximum	0.149	0.1517	0.1355	0.1385											0.0271	0.0828	0.0881	0.0271
		0.0361	0.1016	0.0271	0.0464		Range	0.1355	0.1382	0.1265	0.125			Vector	Arl2WT	Arl2T30N	Arl2Q70L					0.0677	0.1084	0.0542	0.0658
		0.0406	0.0542	0.0271	0.0361								Number of values	3	3	3	3					0.0813	0.0625	0.0852	0.0181
		0.0433	0.0759	0.0697	0.0203		Mean	0.05782	0.05394	0.04414	0.04781											0.0632	0.0271	0.0677	0.0542
		0.0387	0.0704	0.061	0.0406		Std. Deviation	0.03095	0.02669	0.02089	0.02156		Minimum	0.3043	0.245	0.2255	0.2315					0.0271	0.089	0.0884	0.0813
		0.1084	0.0406	0.0813	0.0325		Std. Error of Mean	0.002803	0.001921	0.001584	0.001773		Maximum	0.3355	0.3137	0.25	0.3255					0.0948	0.0542	0.1122	0.0614
		0.0503	0.031	0.0361	0.0542								Range	0.03117	0.06867	0.0245	0.094					0.1084	0.0903	0.0865	0.0704
		0.0542	0.0704	0.0591	0.0271																	0.0948	0.0433	0.0837	0.0325
		0.0406	0.0271	0.0658	0.0903								Mean	0.3183	0.2901	0.2379	0.2921					0.0813	0.0813	0.0602	0.0339
		0.0271	0.0361	0.0542	0.0542								Std. Deviation	0.01584	0.03908	0.01225	0.05258					0.0406	0.0604	0.0656	0.0948
		0.0361	0.0542	0.0452	0.0135								Std. Error of Mean	0.009145	0.02256	0.007075	0.03036					0.0339	0.0993	0.0852	0.0591
		0.0596	0.0542	0.0542	0.0482																	0.061	0.0271	0.0948	0.064
		0.0361	0.0406	0.0508	0.0271																	0.0965	0.0704	0.0897	0.0406
		0.0271	0.0406	0.0452	0.0361																	0.0339	0.0632	0.0734	0.0493
		0.0677	0.0813	0.0339	0.0452																	0.0925	0.0542	0.0813	0.1111
		0.0542	0.0542	0.0271	0.0406																	0.0988	0.0406	0.1174	0.0774
		0.0271	0.0542	0.0271	0.0361																	0.0968	0.1535	0.0452	0.0542
		0.0271	0.0361	0.0361	0.0596																	0.0813	0.0903	0.0722	0.0704
		0.1084	0.0722	0.0135	0.0271																	0.0406	0.0406	0.0513	0.065
		0.0241	0.0379	0.0369	0.0581																	0.0881	0.0542	0.0576	0.0361
		0.0339	0.0406	0.0181	0.0325																	0.0271	0.0135	0.1209	0.0542
		0.0452	0.0271	0.0348	0.0406																	0.0921	0.0914	0.0542	0.0271
		0.0361	0.0542	0.0339	0.0406																	0.0508	0.0271	0.0741	0.0993
		0.0688	0.0135	0.0135	0.0271																	0.069	0.0452	0.0632	0.1316
		0.0542	0.0406	0.0474	0.0452																	0.0677	0.0508	0.0793	0.0632
		0.0135	0.0406	0.0596	0.0722																	0.0474	0.0426	0.0426	0.0918
		0.0646	0.0135	0.0203	0.0632																	0.1174	0.0542	0.0271	0.0921
		0.0406	0.065	0.0542	0.0406																	0.0722	0.0596	0.0617	0.0722
		0.0881	0.0745	0.0135	0.0426																	0.103	0.0881	0.0397	0.0948
		0.0632	0.0542	0.0232	0.0587																	0.0542	0.0542	0.0692	0.1084
		0.0271	0.0271	0.0271	0.0135																	0.0903	0.1084	0.0637	0.1067
		0.0271	0.0632	0.0271	0.0542																	0.0135	0.0704	0.0759	0.0677
		0.0542	0.0361	0.0406	0.0271																	0.0871	0.1122	0.0508	0.0677
		0.0542	0.0852	0.0361	0.0542																	0.0985	0.0406	0.0572	0.103
		0.0271	0.0542	0.0325	0.0406																	0.0542	0.0788	0.0858	0.0271
		0.0632	0.0852	0.0452	0.0452																	0.0587	0.0722	0.0813	0.0452
		0.065	0.0542	0.0271	0.0542																	0.0542	0.0813	0.0361	0.0948
		0.0406	0.0361	0.0406	0.0181																	0.0813	0.065	0.0406	0.1219
		0.0406	0.0271	0.0542	0.0542																	0.1002	0.0271	0.0768	0.119
		0.0271	0.0433	0.0226	0.0339																	0.0406	0.0421	0.047	0.1084
		0.0361	0.0542	0.0271	0.0704																	0.0572	0.0813	0.0503	0.075
		0.0406	0.0542	0.0325	0.0677																	0.0572	0.0542	0.0361	0.098
		0.0419	0.0271	0.061	0.0181																	0.0354	0.0406	0.0637	0.0813
		0.0271	0.0406	0.0406	0.069																	0.0813	0.0677	0.0493	0.0135
		0.1084	0.0596	0.0271	0.0542																	0.1197	0.0563	0.0217	0.0563
		0.149	0.0926	0.0271	0.0903																	0.0813	0.0903	0.0525	0.0406
		0.0488	0.1151	0.0406	0.0542																	0.0759	0.0452	0.0271	0.1084
		0.0732	0.0452	0.0379	0.0406																	0.0361	0.0406	0.0339	0.0919
		0.1426	0.0271	0.0813	0.0406																	0.0271	0.0677	0.0226	0.0452
		0.0759	0.0203	0.0421	0.0542																	0.1024	0.1045	0.0271	0.1151
		0.0361	0.0271	0.0647	0.0729																	0.0361	0.0722	0.0361	0.0542
		0.0813	0.0542	0.0464	0.0406																	0.0542	0.0768	0.0596	0.0468
		0.0452	0.044	0.0917	0.0135																	0.131	0.0542	0.0217	0.065
		0.0987	0.1084	0.0406	0.0271																	0.0271	0.1084	0.0576	0.0271
		0.0847	0.0135	0.0452	0.0271																	0.0813	0.0722	0.0813	0.0867
		0.0406	0.0443	0.0452	0.0542																	0.0135	0.1174	0.0503	0.106
		0.0968	0.1517	0.084	0.0542																	0.1129	0.0948	0.0271	0.0542
		0.0271	0.0542	0.077	0.0452																	0.1002	0.0896	0.0542	0.0542
		0.0271	0.0406	0.057	0.0722																	0.0813	0.0813	0.0619	0.061
		0.1084	0.0542	0.0433	0.0433																	0.0735	0.065	0.0246	0.0542
		0.0361	0.0903	0.009	0.0316																	0.1219	0.0903	0.0406	0.0542
		0.1264	0.0271	0.0361	0.0387																	0.0745	0.0981	0.0339	0.1118
		0.0361	0.0379	0.0482	0.0542																	0.0542	0.0542	0.0406	0.0948
		0.0135	0.0271	0.0271	0.0542																	0.0722	0.1016	0.0684	0.0406
		0.1281	0.0993	0.0779	0.031																	0.1287	0.0921	0.0406	0.0852
		0.0406	0.044	0.0813	0.0813																	0.0774	0.084	0.0271	0.0858
		0.0271	0.0948	0.0181	0.0271																	0.0271	0.0339	0.0572	0.1287
		0.1445	0.1016	0.0271	0.0271																	0.0881	0.0503	0.0488	0.0999
		0.1463	0.0406	0.0271	0.0452																	0.0759	0.1119	0.0452	0.131
		0.0813	0.0474	0.0596	0.0181																	0.1626	0.0542	0.0464	0.1062
		0.103	0.0271	0.0677	0.0433																	0.0542	0.0542	0.0399	0.0795
		0.0271	0.14	0.0361	0.0271																	0.0677	0.0542	0.0756	0.0567
		0.0271	0.0361	0.0665	0.0271																	0.0948	0.0722	0.0271	0.089
		0.0993	0.061	0.0722	0.0542																	0.0135	0.0813	0.0313	0.0759
		0.0722	0.0437	0.061	0.0493																	0.0542	0.0433	0.0442	0.0894
		0.0677	0.1144	0.12	0.0558																	0.1024	0.1146	0.0574	0.0271
		0.0406	0.0271	0.0429	0.0704																	0.0271	0.1024	0.0271	0.0361
		0.061	0.0325	0.0688	0.0452																	0.0271	0.0717	0.0406	0.103
		0.0542	0.1118	0.0406	0.0361																	0.1243	0.0911	0.0406	0.0933
		0.0813	0.1355	0.0379	0.0203																	0.0542	0.103	0.0488	0.0684
		0.0677	0.0361	0.0271	0.0406																	0.1006	0.0406	0.0583	0.1219
		0.1192	0.0379	0.1355	0.0271																	0.0474	0.0438	0.0305	0.0542
		0.0406	0.0361	0.042	0.0135																	0.0735	0.0581	0.0322	0.0271
		0.0662	0.0271	0.0587	0.0354																	0.1456	0.065	0.0433	0.1151
		0.0406	0.0271	0.0542	0.0627																	0.0271	0.0858	0.0474	0.0542
		0.0542	0.0406	0.0452	0.0406																	0.0542	0.044	0.0433	0.0452
		0.065	0.0813	0.0406	0.0325																	0.1246	0.061	0.0379	0.0677
		0.0813	0.0677	0.0738	0.0474																	0.0632	0.1167	0.0135	0.0542
		0.0881	0.0271	0.0542	0.0163																	0.0135	0.065	0.0482	0.0482
		0.0452	0.0406	0.0339	0.0271																	0.1084	0.1161	0.0361	0.0542
		0.0542	0.1219	0.0406	0.066																	0.1174	0.1084	0.0406	0.0695
		0.0722	0.0452	0.0382	0.0643																	0.0813	0.1039	0.0722	0.0903
		0.0632	0.0813	0.0677	0.0497																	0.0697	0.101	0.0406	0.0433
		0.0406	0.0271	0.0135	0.0677																	0.1321	0.1063	0.0482	0.0406
		0.0406	0.0632	0.0406	0.0271																	0.101	0.0602	0.0792	0.0361
		0.0503	0.0452	0.0406	0.1385																	0.0542	0.0596	0.084	0.0271
		0.1129	0.0433	0.0433	0.061																	0.1084	0.0779	0.1241	0.0488
		0.0406	0.0722	0.0135	0.0217																	0.0632	0.0542	0.0704	0.0474
		0.0271	0.0542	0.0135	0.0361																	0.0704	0.0632	0.04	0.0768
		0.0271	0.0271	0.0271	0.0271																	0.061	0.0813	0.0607	0.0387
		0.0452	0.0542	0.0361	0.0722																	0.0421	0.1139	0.0694	0.0993
		0.0361	0.0406	0.0135	0.0542																	0.0542	0.0474	0.0632	0.0271
		0.0596	0.0271	0.0722	0.0813																	0.0735	0.0716	0.0595	0.0704
		0.0361	0.0433	0.0361	0.0271																	0.0813	0.1239	0.0576	0.0203
		0.0452	0.0406	0.0271	0.0759																	0.0722	0.0929	0.0474	0.1114
		0.0271	0.0361	0.0602	0.1271																	0.1134	0.0632	0.009	0.0406
		0.0361	0.0632	0.0542	0.0542																	0.0542	0.0271	0.0452	0.0596
		0.0813	0.0271	0.0542	0.0722																	0.0914	0.1006	0.0488	0.1455
		0.0745	0.0406	0.0271	0.075																	0.0406	0.0406	0.0745	0.0406
		0.0271	0.0361	0.0406	0.0361																	0.0697	0.061	0.0368	0.0452
		0.061	0.0587	0.0464	0.061																	0.0632	0.0692	0.0271	0.0691
		0.0452	0.0542	0.0181	0.0135																	0.0903	0.0542	0.0361	0.0542
		0.0387	0.0542	0.0452	0.0271																	0.0542	0.0587	0.0271	0.0406
		0.061	0.0181	0.0379	0.0542																	0.0406	0.1006	0.0581	0.061
		0.0271	0.0452	0.0406	0.0587																	0.0581	0.0677	0.0619	0.0786
		0.0745	0.0542	0.0135	0.0406																	0.0867	0.0677	0.0542	0.0488
		0.0542	0.0433	0.0217	0.0474																	0.0677	0.065	0.0722	0.1068
		0.0677	0.0542	0.0135	0.0301																	0.1355	0.0542	0.0488	0.0542
		0.0361	0.0135	0.0406	0.0813																	0.1739	0.1823	0.0683	0.0596
			0.0632	0.0542	0.0759																	0.0813	0.0406	0.0325	0.061
			0.0542	0.0135	0.0271																	0.0135	0.1016	0.0581	0.0813
			0.0406	0.031	0.0542																	0.0813	0.0813	0.0548	0.0731
			0.0271	0.0488	0.0406																	0.0542	0.0722	0.0515	0.0271
			0.0271	0.0643	0.0722																	0.0677	0.0542	0.0542	0.0542
			0.0542	0.0135	0.0813																	0.0813	0.0468	0.0542	0.0837
			0.0271	0.0503	0.0542																	0.0993	0.0975	0.0348	0.0542
			0.0982	0.0325	0.0452																	0.0975	0.0632	0.0452	0.0452
			0.0542	0.0452	0.0474																	0.0542	0.0542	0.0387	0.0813
			0.0488	0.0813	0.0271																	0.0406	0.065	0.047	0.0368
			0.0271	0.0271	0.0452																	0.0271	0.0542	0.0596	0.0628
			0.0542	0.0271	0.0542																	0.0813	0.0452	0.0433	0.0759
			0.0542	0.0542	0.0704																	0.065	0.061	0.0181	0.0271
			0.0135	0.0581	0.0813																	0.1587	0.0542	0.0361	0.0948
			0.0271	0.0325	0.0542																	0.0993	0.0542	0.0433	0.0343
			0.13	0.0271	0.0452																	0.0677	0.0542	0.05	0.0493
			0.0406	0.0271	0.0542																	0.1684	0.0834	0.0722	0.0271
			0.065	0.0468	0.0894																	0.0406	0.0576	0.0271	0.0348
			0.0452	0.0406	0.0542																	0.0271	0.0813	0.0271	0.0406
			0.0542	0.0894	0.0271																	0.0858	0.0632	0.0629	0.0542
			0.0745	0.0406	0.0813																	0.0596	0.0271	0.0406	0.0677
			0.0542	0.0271	0.0135																	0.0406	0.0406	0.0527	0.061
			0.0542	0.0361	0.0271																	0.0542	0.1264	0.0135	0.009
			0.0677	0.0596	0.1024																	0.0474	0.061	0.0646	0.0135
			0.0452	0.0497	0.0325																	0.0722	0.0759	0.0339	0.0181
			0.0271	0.0632	0.0542																	0.1084	0.0271	0.047	0.0445
			0.0542	0.0542																		0.0697	0.0406	0.0426	0.0497
			0.0406	0.0271																		0.0542	0.0722	0.0135	0.0688
			0.0452	0.0271																		0.0271	0.0488	0.044	0.0892
			0.0948	0.0406																		0.0361	0.0929	0.0271	0.0711
			0.0361	0.0474																		0.0361	0.0813	0.0426	0.0452
			0.0542	0.0602																		0.1587	0.0271	0.0329	0.0632
			0.0759	0.0433																		0.0881	0.0862	0.0361	0.0614
			0.0881	0.0426																		0.0325	0.1045	0.0406	0.1084
			0.0542	0.047																		0.0181	0.0452	0.0406	0.0601
			0.0271	0.0271																		0.1084	0.1084	0.0497	0.0587
			0.0406	0.0452																		0.0406	0.0795	0.0813	0.064
			0.0361	0.0847																		0.1209	0.0361	0.0786	0.0658
			0.0542	0.0677																		0.0406	0.0503	0.1138	0.0722
			0.0847	0.0632																		0.0596	0.1138	0.0754	0.0667
			0.0576	0.0203																		0.0542	0.0677	0.0929	0.0361
			0.0542	0.0135																		0.1084	0.0474	0.0542	0.0361
			0.0903	0.044																		0.0452	0.0623	0.0542	0.0735
			0.0542	0.0237																		0.1219	0.0361	0.0576	0.0542
			0.0135	0.0406																		0.0813	0.0542	0.0948	0.0542
			0.0135	0.0181																		0.1463	0.064	0.1024	0.0464
			0.0271	0.0956																		0.0474	0.0474	0.044	0.0348
			0.0406	0.0968																		0.0975	0.0452	0.0768	0.0542
			0.0181	0.0361																		0.0632	0.0421	0.0619	0.0742
			0.0632	0.0361																		0.0452	0.0542	0.0875	0.0602
			0.0542	0.0361																		0.1239	0.0774	0.0587	0.0271
			0.0406	0.0271																		0.1671	0.0406	0.0135	0.0813
			0.1016																			0.1084	0.0968	0.0474	0.0497
			0.0632																			0.0542	0.0779	0.0563	0.0361
			0.0542																			0.0339	0.0542	0.0515	0.0271
			0.0722																			0.0271	0.0768	0.0226	0.0542
			0.0677																			0.0361	0.0542	0.0632	0.0203
			0.0433																			0.0474	0.065	0.0533	0.0474
			0.0271																			0.0361	0.0379	0.0714	0.0181
			0.0406																			0.0697	0.0948	0.0406	0.0697
			0.0542																			0.1445	0.0677	0.06	0.0779
			0.0542																			0.0677	0.0688	0.0452	0.0271
			0.0985																			0.0813	0.0542	0.0826	0.0677
			0.0542																			0.0542	0.0542	0.0813	0.1016
			0.0542																			0.0929	0.0542	0.0515	0.1142
			0.0602																			0.0542	0.0665	0.1165	0.031
			0.0988																			0.0704	0.0776	0.0852	0.0542
			0.0632																			0.0677	0.0745	0.0803	0.0759
			0.1219																			0.0993	0.0542	0.0722	0.0271
			0.0677																			0.0968	0.1151	0.1016	0.0542
			0.0452																			0.0271	0.0813	0.1124	0.0759
																						0.0903	0.0867	0.0271	0.0361
																						0.0948	0.0271	0.0813	0.0542
																						0.0542	0.0564	0.0749	0.0542
																						0.0632	0.0903	0.0406	0.0406
																						0.0542	0.0764	0.0742	0.0938
																						0.0542	0.1287	0.0948	0.1008
																						0.0873	0.0271	0.0271	0.0982
																						0.0271	0.0677	0.069	0.0796
																						0.1355	0.0677	0.0554	0.0867
																						0.0929	0.103	0.089	0.0869
																						0.0542	0.1264	0.0406	0.105
																						0.0677	0.1626	0.0474	0.0135
																						0.1187	0.1174	0.0632	0.0716
																						0.1264	0.0903	0.0271	0.0406
																						0.0569	0.1287	0.0619	0.188
																						0.0813	0.1084	0.044	0.0556
																						0.0677	0.1436	0.0683	0.0993
																						0.0982	0.1084	0.0591	0.0783
																						0.0968	0.0982	0.0739	0.0271
																						0.0542	0.0474	0.0406	0.0852
																						0.0271	0.061	0.0271	0.0181
																						0.1084	0.0619	0.0406	0.0722
																						0.1422	0.0858	0.0625	0.0542
																						0.079	0.0271	0.0542	0.0271
																						0.1084	0.1084	0.0704	0.0692
																						0.0542	0.1016	0.0452	0.0135
																						0.0722	0.0677	0.0862	0.0542
																						0.0677	0.0406	0.0697	0.0948
																						0.0813	0.1298	0.0452	0.0745
																						0.0406	0.2574	0.0519	0.0632
																						0.0722	0.0768	0.0464	0.0135
																						0.1355	0.0271	0.066	0.0271
																						0.0813	0.0745	0.0379	0.1054
																						0.2371	0.0858	0.0864	0.0406
																						0.0361	0.0828	0.0813	0.0271
																						0.0542	0.0542	0.0542	0.0271
																						0.0813	0.0542	0.061	0.1045
																						0.0542	0.0542	0.0271	0.0929
																						0.1122	0.0881	0.0677	0.0903
																						0.0542	0.0677	0.0677	0.0813
																						0.1052	0.0813	0.0677	0.0339
																						0.0271	0.0339	0.0271	0.0406
																						0.1118	0.0271	0.0709	0.0677
																						0.0406	0.0433	0.0271	0.0271
																						0.211	0.1084	0.0361	0.0632
																						0.1417	0.1242	0.0914	0.0305
																						0.0542	0.0135	0.0452	0.0542
																						0.0542	0.0468	0.0768	0.0735
																						0.0677	0.0632	0.0813	0.0914
																						0.0406	0.0704	0.0867	0.0567
																						0.0759	0.0406	0.0699	0.0677
																						0.061	0.0704	0.0826	0.0542
																						0.0813	0.0387	0.0643	0.0993
																						0.0745	0.1071	0.0135	0.0632
																						0.0764	0.0406	0.0493	0.0361
																						0.149	0.0662	0.1064	0.1021
																						0.0339	0.0488	0.0452	0.0768
																						0.1445	0.1445	0.0665	0.0591
																						0.0542	0.0406	0.0725	0.089
																						0.1432	0.0406	0.0135	0.0406
																						0.1129	0.061	0.0508	0.0718
																						0.0542	0.0704	0.0271	0.0542
																						0.0813	0.1084	0.0735	0.0619
																						0.1016	0.0903	0.0406	0.0361
																						0.1355	0.0813	0.0753	0.0375
																						0.0843	0.0745	0.0632	0.0406
																						0.0542	0.0903	0.0271	0.0813
																						0.0823	0.0331	0.0948	0.0895
																						0.1084	0.0753	0.0632	0.0722
																						0.0452	0.0542	0.0271	0.0777
																						0.0948	0.0135	0.0596	0.0739
																						0.1034	0.0813	0.0632	0.0883
																						0.0948	0.0488	0.0542	0.0542
																						0.107	0.0646	0.0542	0.0625
																						0.0271	0.0361	0.0948	0.0406
																						0.0759	0.0921	0.0528	0.0567
																						0.0948	0.1084	0.0271	0.0722
																						0.061	0.0948	0.0325	0.0572
																						0.0339	0.0677	0.0503	0.0602
																						0.0677	0.0764	0.0135	0.0542
																						0.0271	0.0271	0.1471	0.1249
																						0.0849	0.0813	0.0658	0.0834
																						0.1157	0.0433	0.0542	0.0813
																						0.0203	0.0316	0.0339	0.0452
																						0.0745	0.1422	0.0325	0.0873
																						0.1409	0.1084	0.0325	0.0452
																						0.0694	0.0361	0.0271	0.0572
																						0.0587	0.0508	0.0452	0.0813
																						0.0745	0.0406	0.0387	0.0508
																						0.0271	0.0542	0.065	0.061
																						0.1184	0.0361	0.0339	0.0542
																						0.064	0.0488	0.0728	0.0774
																						0.0759	0.0452	0.0655	0.0677
																						0.0433	0.0596	0.065	0.0542
																						0.0813	0.0745	0.0726	0.0271
																						0.0542	0.0452	0.0452	0.103
																						0.0774	0.0497	0.0354	0.0406
																						0.0135	0.0677	0.0542	0.061
																						0.0271	0.061	0.0271	0.0271
																						0.0993	0.061	0.0406	0.0881
																						0.0591	0.0542	0.0677	0.0406
																						0.0993	0.0542	0.0373	0.0542
																						0.0622	0.0572	0.0903	0.079
																						0.0867	0.0474	0.0497	0.0632
																						0.0722	0.043	0.0474	0.0929
																						0.0125	0.0542	0.0542	0.0593
																						0.044	0.0361	0.061	0.065
																						0.0745	0.0271	0.0779	0.0452
																						0.0361	0.0361	0.123	0.0978
																						0.0662	0.1084	0.0873	0.0576
																						0.0271	0.0464	0.0516	0.0507
																						0.0433	0.0722	0.0554	0.0181
																						0.1185	0.0581	0.0658	0.0426
																						0.0632	0.0722	0.0203	0.0602
																						0.0542	0.1016	0.0722	0.0677
																						0.1039	0.0452	0.0452	0.0788
																						0.1045	0.0271	0.0241	0.0479
																						0.0316	0.065	0.0135	0.0542
																						0.0596	0.0867	0.1156	0.0542
																						0.0488	0.0722	0.0478	0.0716
																						0.0975	0.0596	0.0387	0.0768
																						0.0722	0.0406	0.0452	0.0271
																						0.0542	0.0735	0.0271	0.0542
																						0.0271	0.0677	0.0903	0.0569
																						0.1512	0.0135	0.0857	0.0271
																						0.1161	0.0542	0.0564	0.0677
																						0.0948	0.0271	0.0379	0.0429
																						0.1453	0.0722	0.0572	0.0813
																						0.0813	0.0813	0.0741	0.0406
																						0.0993	0.0379	0.0637	0.0542
																						0.0452	0.0894	0.0512	0.0619
																						0.13	0.0339	0.0561	0.2157
																						0.0135	0.0482	0.0271	0.0692
																						0.0271	0.1445	0.0271	0.0181
																						0.0542	0.0963	0.0662	0.0542
																						0.1069	0.105	0.0488	0.1026
																						0.0542	0.1552	0.0488	0.0914
																						0.1084	0.0813	0.0677	0.0352
																						0.1204	0.0903	0.0474	0.0948
																						0.0542	0.0722	0.0361	0.0542
																						0.0542	0.0271	0.0406	0.0452
																						0.0542	0.089	0.0542	0.0271
																						0.0542	0.0474	0.0759	0.0739
																						0.0948	0.0587	0.0406	0.1011
																						0.0677	0.1192	0.0406	0.0704
																						0.065	0.0361	0.0551	0.1084
																						0.0993	0.0948	0.0421	0.0406
																						0.0542	0.0632	0.0542	0.0617
																						0.1418	0.0542	0.0379	0.0305
																						0.0135	0.0813	0.0593	0.0542
																						0.0406	0.0542	0.0677	0.0771
																						0.0542	0.0697	0.0515	0.0722
																						0.061	0.0542	0.0813	0.0993
																						0.0948	0.0792	0.0759	0.0711
																						0.0542	0.0542	0.0622	0.0325
																						0.0406	0.0361	0.0433	0.0271
																						0.1084	0.0677	0.0542	0.0361
																						0.0602	0.065	0.0494	0.0271
																						0.1084	0.0542	0.0616	0.0406
																						0.0677	0.0632	0.0361	0.0542
																						0.0813	0.0406	0.0406	0.0861
																						0.0677	0.0406	0.0439	0.0764
																						0.0271	0.0813	0.0271	0.0779
																						0.0677	0.1422	0.0433	0.0271
																						0.1133	0.0847	0.059	0.0722
																						0.1264	0.0903	0.0316	0.0813
																						0.0982	0.1761	0.0379	0.0542
																						0.0677	0.0948	0.0421	0.1151
																						0.0813	0.1067	0.1121	0.0406
																						0.0474	0.1084	0.0399	0.0542
																						0.0948	0.0572	0.0759	0.0665
																						0.1422	0.1445	0.0271	0.0933
																						0.0813	0.0875	0.0361	0.0474
																						0.1355	0.0921	0.0495	0.0542
																						0.0361	0.0982	0.0339	0.0867
																						0.131	0.0135	0.0433	0.0852
																						0.0903	0.1061	0.0497	0.0406
																						0.0745	0.0271	0.0271	0.0677
																						0.0406	0.0665	0.0596	0.0779
																						0.0271	0.065	0.0406	0.0745
																						0.0903	0.1042	0.0591	0.0325
																						0.0542	0.0433	0.0508	0.0795
																						0.1118	0.0677	0.0512	0.075
																						0.0542	0.0677	0.0384	0.0852
																						0.009	0.0813	0.0271	0.1135
																						0.0426	0.0658	0.0271	0.0512
																						0.1313	0.1144	0.0479	0.0722
																						0.0542	0.0542	0.061	0.1039
																						0.0482	0.0271	0.0325	0.0677
																						0.0452	0.0813	0.0497	0.1206
																						0.0982	0.1111	0.0694	0.0903
																						0.0881	0.0587	0.0542	0.0938
																						0.1355	0.0677	0.0361	0.1016
																						0.0921	0.0406	0.0513	0.0941
																						0.0406	0.0813	0.065	0.0542
																						0.1039	0.0361	0.0361	0.0581
																						0.0835	0.0968	0.0493	0.0271
																						0.1084	0.1056	0.0542	0.0271
																						0.061	0.0406	0.0497	0.0881
																						0.065	0.0596	0.0135	0.0867
																						0.0632	0.0753	0.0542	0.0961
																						0.0903	0.1165	0.0421	0.0632
																						0.0677	0.0697	0.0271	0.0542
																						0.0542	0.0406	0.0461	0.0542
																						0.0271	0.0759	0.0493	0
																						0.0464	0.0542	0.0135	0.0068
																						0.0917	0.0932	0.0452	0.0683
																						0.0271	0.0348	0.0361	0.0632
																						0.0271	0.0474	0.0542	0.1
																						0.0542	0.0948	0.0387	0.0604
																						0.0542	0.0419	0.0379	0.0632
																						0.1174	0.0339	0.0629	0.1131
																						0.0271	0.0813	0.0632	0.0813
																						0.0602	0.0271	0.0406	0.0722
																						0.0271	0.0452	0.056	0.0632
																						0.0515	0.0271	0.0645	0.0576
																						0.0542	0.0542	0.061	0.0813
																						0.0396	0.0616	0.0433	0.0542
																						0.0301	0.0632	0.0519	0.0774
																						0.0361	0.0813	0.0361	0.0591
																						0.0271	0.0632	0.0677	0.0755
																						0.0406	0.0774	0.0662	0.1355
																						0.0677	0.0271	0.0897	0.0971
																						0.0813	0.0474	0.0745	0.0965
																						0.1108	0.0729	0.0584	0.0813
																						0.0936	0.0474	0.0813	0.0908
																						0.0753	0.0497	0.0658	0.0968
																						0.0774	0.0452	0.0926	0.0677
																						0.0542	0.1558	0.0271	0.1174
																						0.0993	0.0697	0.0632	0.0464
																						0.065	0.0973	0.0542	0.0316
																						0.0542	0.1219	0.0745	0.0542
																						0.0406	0.1084	0.0271	0.057
																						0.0271	0.1084	0.0784	0.1084
																						0.0948	0.1174	0.0722	0.0929
																						0.0914	0.0813	0.0438	0.0738
																						0.0732	0.1016	0.0914	0.0867
																						0.1074	0.0898	0.0426	0.0542
																						0.0948	0.0542	0.0677	0.0433
																						0.0271	0.1355	0.0686	0.0717
																						0.0722	0.0632	0.0632	0.0452
																						0.1576	0.0873	0.0433	0.1596
																						0.0694	0.0474	0.0835	0.0745
																						0.044	0.0271	0.0647	0.0813
																						0.0962	0.0975	0.0271	0.0415
																						0.1084	0.0542	0.0632	0.1084
																						0.0361	0.0572	0.0813	0.0433
																						0.1084	0.0361	0.061	0.0948
																						0.1256	0.0677	0.0774	0.0406
																						0.0921	0.0903	0.0542	0.0497
																						0.0968	0.0406	0.0632	0.0632
																						0.061	0.1084	0.0406	0.1034
																						0.0619	0.1535	0.0911	0.1084
																						0.1355	0.0271	0.0596	0.0271
																						0.0707	0.0464	0.0873	0.0542
																						0.0587	0.0779	0.0474	0.0542
																						0.1174	0.0813	0.0875	0.0271
																						0.0847	0.0602	0.1223	0.0722
																						0.1138	0.0271	0.0734	0.0542
																						0.0542	0.0452	0.0625	0.0542
																						0.13	0.0361	0.0542	0.0704
																						0.0971	0.0497	0.0686	0.1192
																						0.0135	0.0677	0.0697	0.0406
																						0.0677	0.1897	0.0697	0.0325
																						0.0542	0.0271	0.0433	0.1057
																						0.065	0.0361	0.0503	0.0339
																						0.0542	0.0542	0.0325	0.0881
																						0.097	0.0339	0.0474	0.0497
																						0.0572	0.0271	0.061	0.0704
																						0.0542	0.0406	0.0542	0.0933
																						0.1548	0.0271	0.061	0.0542
																						0.0813	0.0406	0.0734	0.0813
																						0.0542	0.0271	0.0632	0.0572
																						0.103	0.0632	0.0917	0.0632
																						0.065	0.0993	0.0745	0.0993
																						0.103	0.0847	0.0677	0.0697
																						0.0474	0.0406	0.0474	0.1125
																						0.0406	0.0452	0.0564	0.0768
																						0.1084	0.0542	0.0474	0.0677
																						0.0625	0.1084	0.1105	0.0619
																						0.0406	0.0576	0.0858	0.0793
																						0.0697	0.061	0.0406	0.1243
																						0.0488	0.0704	0.0569	0.089
																						0.0572	0.0542	0.0908	0.0406
																						0.0858	0.0704	0.0521	0.0786
																						0.1264	0.0717	0.0271	0.0406
																						0.0433	0.0542	0.0406	0.0959
																						0.0903	0.0665	0.0813	0.112
																						0.0813	0.0396	0.0627	0.0271
																						0.0474	0.0497	0.065	0.0745
																						0.0468	0.0542	0.0542	0.103
																						0.0542	0.1156	0.0593	0.1171
																						0.1135	0.0542	0.0488	0.0474
																						0.0271	0.0135	0.0387	0.0896
																						0.0542	0.0774	0.0542	0.0677
																						0.0406	0.0632	0.0542	0.105
																						0.0813	0.043	0.0452	0.1061
																						0.0847	0.0452	0.0181	0.0406
																						0.0406	0.0181	0.0497	0.0406
																						0.0619	0.0542	0.0348	0.0406
																						0.0722	0.0845	0.0542	0.0993
																						0.0271	0.075	0.0135	0.0813
																						0.0542	0.1084	0.0871	0.0596
																						0.0542	0.0406	0.0774	0.0406
																						0.0619	0.0585	0.0542	0.0867
																						0.1439	0.103	0.0697	0.0406
																						0.0452	0.0508	0.0542	0.0406
																						0.0452	0.102	0.044	0.0813
																						0.0993	0.1016	0.0632	0.0894
																						0.0916	0.0704	0.0948	0.0903
																						0.0542	0.0581	0.0542	0.0542
																						0.0406	0.0604	0.1006	0.094
																						0.0643	0.0488	0.0361	0.0181
																							0.1084	0.0867	0.0745
																							0.0948	0.0474	0.0948
																							0.0406	0.0135	0.0982
																							0.0813	0.0452	0.0722
																							0.0662	0.0135	0.0933
																							0.0271	0.0542	0.1246
																							0.0567		0.065
																							0.0735		0.0542
																							0.0728		0.0677
																							0.0406		0.1129
																							0.0921		0.103
																							0.0426		0.0948
																							0.0729		0.0903
																							0.0643		0.0452
																							0.0542		0.0542
																							0.0948
																							0.0677
																							0.0643
																							0.0918
																							0.0843
																							0.0732
																							0.0741
																							0.0515
																							0.0452
																							0.0643
																							0.0135
																							0.0662
																							0.0116
																							0.0503
																							0.0542
																							0.0677
																							0.0735
																							0.0903
																							0.0948
																							0.0406
																							0.0677
																							0.0993
																							0.067
																							0.1006
																							0.0948
																							0.0658
																							0.0968
																							0.0903
																							0.1084
																							0.0542
																							0.0542
																							0.1084
																							0.1016
																							0.0867
																							0.0542
																							0.0881
																							0.0867
																							0.0993
																							0.0813
																							0.0542
																							0.1463
																							0.0813
																							0.1026
																							0.0813
																							0.0762
																							0.0677
																							0.0948
																							0.0406
																							0.0497
																							0.0768

## Sheet: Figure 7
Fig 7C -Intensity of Cdk5rap2 (Metaphase)						Fig 7D -Intensity of γ-Tubulin (Metaphase)						Fig 7E -ipTM					Fig 7H - PLA Foci/Cell
	shCtrl	shArl2	shCdk5rap2-1	shCdk5rap2-2			shCtrl	shArl2	shCdk5rap2-1	shCdk5rap2-2		TBCD	Cdk5rap2	Pericentrin	Centrobin			VectorGFP + VectorMyc	Arl2GFP+ VectorMyc	VectorGFP+ Cdk5rap2Myc	Arl2GFP+ Cdk5rap2Myc
	121.38	106.898	121.719	108.578			142.038	56.811	69.429	68.867		0.89	0.57195	0.33627	0.17002			10	9.5	8.33333	95
	169.637	108.759	99.18	120.302			143.656	67.951	49.611	77.119								9.5	7	4.5	100
	214.635	90.571	131.945	144.427			135.412	85.333	58.016	84.006								5	7	5.5	117
	223.237	99.789	123.373	113.535			142.654	73.285	78.91	62.294
	167.721	67.771	92.358	72.293			115.666	66.8	60.72	69.516								VectorGFP + VectorMyc	Arl2GFP+ VectorMyc	VectorGFP+ Cdk5rap2Myc	Arl2GFP+ Cdk5rap2Myc
	175.571	62.336	97.463	90.621			133.235	72.551	60.725	42.074							Number of values	3	3	3	3
	197.971	92.362	80.034	91.677			127.171	72.648	103.506	46.211
	200.667	100.327	68.237	81.886			139.046	71.757	48.079	67.784							Minimum	5	7	4.5	95
	150.332	106.264	118.69	106.297			81.425	74.087	52.297	57.275							Maximum	10	9.5	8.333	117
	114.11	71.537	149.28	95.271			95.556	71.625	96.046	57.245							Range	5	2.5	3.833	22
	112.94	134.336	133.377	136.677			78.607	73.623	87.889	54.11
	131.298	134.198	125.885	127.432			98.033	68.181	56.017	62.272							Mean	8.167	7.833	6.111	104
	120.039	102.082	121.315	117.871			118.698	73.704	66.889	89.791							Std. Deviation	2.754	1.443	1.988	11.53
	122.231	94.571	152.522	99.936			89.187	77.891	53.465	65.025							Std. Error of Mean	1.59	0.8333	1.148	6.658
	115.049	72.056	112.18	108.211			76.023	52.527	52.553	67.108
	136.849	69.093	121.969	100.333			101.586	51.544	84.864	71.602
	128.925	102.886		112.496			142.109	73.215	74.464	84.825
	138.696	105.08					144.987	73.904	47.562	54.281
	164.764	89.147					88.256	65.126	61.891	69.712
		79.965					103.945	49.322	74.03	71.151
	shCtrl	shArl2	shCdk5rap2-1	shCdk5rap2-2			shCtrl	shArl2	shCdk5rap2-1	shCdk5rap2-2
Number of values	19	20	16	17		Number of values	20	20	20	20
Minimum	112.9	62.34	68.24	72.29		Minimum	76.02	49.32	47.56	42.07
Maximum	223.2	134.3	152.5	144.4		Maximum	145	85.33	103.5	89.79
Range	110.3	72	84.29	72.13		Range	68.96	36.01	55.94	47.72
Mean	153	94.5	115.6	107.5		Mean	114.9	68.59	66.85	66.11
Std. Deviation	35.96	20.06	23.13	18.77		Std. Deviation	24.88	9.308	16.44	12.33
Std. Error of Mean	8.251	4.485	5.783	4.552		Std. Error of Mean	5.563	2.081	3.677	2.757

## Sheet: Figure 8
	Fig 8B -EdU+GFP/total GFP(%)-VZ				Fig 8D -Cdk5rap2/Tubulin						Fig 8E -Arl2/Tubulin						Fig 8F -EdU+/total GFP(%)-VZ+SVZ						Fig 8G -EdU+/total GFP(%) (IZ)
		shctrl	shCdk5rap2-1			shCtrl	shCdk5rap2-1	shCdk5rap2-2	shArl2			shCtrl	shCdk5rap2-1	shCdk5rap2-2	shArl2			shCtrl	shArl2	shCtrl + Cep215	shArl2 + Cep215			shCtrl	shArl2	shCtrl + Cdk5rap2	shArl2 + Cdk5rap2
		62.1622	46.9388			1	0.0813131	0.100988	0.410977			1	1.06566	1.11978	0.14425			10	5.15789	9.6875	8.4			51.4286	22.1053	43.75	52
		55.2632	50.9091			1	0.209184	0.46401	0.251863			1	0.93864	0.95179	0.225659			10.274	5.71429	11.6071	9.63636			52.0548	20.7792	55.3571	38.1818
		61.9048	39.3939			1	0.485788	0.407136	0.195053			1	0.844196	1.07406	0.283073			12.3077	5.53846	10.6349	12.3404			38.4615	29.2308	41.2698	70.2128
		56.3636	50.9434															11.0169	5.11905	7.20588	10			54.2373	17.8571	36.7647	29.5082
						shCtrl	shCdk5rap2-1	shCdk5rap2-2	shArl2			shCtrl	shCdk5rap2-1	shCdk5rap2-2	shArl2			12.1053	4.26829	8.4507	9.55882			50.8772	19.5122	50.7042	25
	Number of values	4	4		Number of values	3	3	3	3		Number of values	3	3	3	3				3.41176	8.30986	10.5556				23.5294	35.2113	35.1852
	Minimum	55.26	39.39		Minimum	1	0.08131	0.101	0.1951		Minimum	1	0.8442	0.9518	0.1443			shCtrl	shArl2	shCtrl + Cep215	shArl2 + Cep215			shCtrl	shArl2	shCtrl + Cdk5rap2	shArl2 + Cdk5rap2
	Maximum	62.16	50.94		Maximum	1	0.4858	0.464	0.411		Maximum	1	1.066	1.12	0.2831		Number of values	5	6	6	6		Number of values	5	6	6	6
	Range	6.899	11.55		Range	0	0.4045	0.363	0.2159		Range	0	0.2215	0.168	0.1388
																	Minimum	10	3.412	7.206	8.4		Minimum	38.46	17.86	35.21	25
	Mean	58.92	47.05		Mean	1	0.2588	0.324	0.286		Mean	1	0.9495	1.049	0.2177		Maximum	12.31	5.714	11.61	12.34		Maximum	54.24	29.23	55.36	70.21
	Std. Deviation	3.621	5.437		Std. Deviation	0	0.2067	0.1953	0.1119		Std. Deviation	0	0.1111	0.08685	0.06976		Range	2.308	2.303	4.401	3.94		Range	15.78	11.37	20.15	45.21
	Std. Error of Mean	1.81	2.718		Std. Error of Mean	0	0.1194	0.1127	0.06462		Std. Error of Mean	0	0.06416	0.05015	0.04027
																	Mean	11.14	4.868	9.316	10.08		Mean	49.41	22.17	43.84	41.68
																	Std. Deviation	1.044	0.871	1.633	1.314		Std. Deviation	6.253	3.983	7.885	16.74
																	Std. Error of Mean	0.4669	0.3556	0.6668	0.5364		Std. Error of Mean	2.796	1.626	3.219	6.835
	Fig 8I -% of GFP+ and/or Td+ cells population
		shCtrl						shArl2						shCtrl + Cdk5rap2						shArl2 + Cdk5rap2
	VZ	15.625	16.0714	10.4603	17.6471	16.2268		20	22.0779	25.7426	14.2857	25.6098	23.5294	14.2857	19.1781	20	25.4237	21.5686	14.0351	18	14.5455	12.766	16.3934	16.1765	18.5185
	SVZ	26.5625	25	23.8095	19.1177	25.3521		22.1053	23.3766	15.8911	20	21.9512	23.5294	12.8571	17.8082	16.9231	16.9491	15.6863	19.2982	20	25.4546	27.6596	24.5902	23.5294	16.6667
	IZ	39.0625	41.0714	40.2698	41.1765	38.2535		53.6842	48.0519	40.495	51.4286	48.7805	48.2353	37.1429	41.5069	32.3077	38.983	37.2549	38.5965	44	41.8182	42.5532	40.9836	41.1765	44.4444
	CP	18.75	17.8571	25.4603	22.0588	20.2676		4.21053	6.49351	12.8713	14.2857	3.65854	4.70588	35.7143	21.5069	30.7692	18.6441	25.4902	28.0702	18	18.1818	17.0213	18.0328	19.1177	20.3704
			shCtrl			shArl2			shCtrl + Cdk5rap2			shArl2 + Cdk5rap2
			Mean	SD	N	Mean	SD	N	Mean	SD	N	Mean	SD	N
	VZ		15.2061	2.75893	5	21.8742	4.30808	6	19.0819	4.37558	6	16.0666	2.14835	6
	SVZ		23.9684	2.88371	5	21.1423	2.86887	6	16.587	2.18218	6	22.9834	3.99136	6
	IZ		39.9668	1.27754	5	48.4459	4.46909	6	37.632	3.04958	6	42.496	1.45256	6
	CP		20.8788	3.01739	5	7.70424	4.66999	6	26.6991	6.21327	6	18.454	1.15093	6

## Sheet: Supplementary Figure 1  
Suppl Fig 1B -Arl2 protein in mouse brain tissues by WB								Suppl Fig 1E -Western Blot					Suppl Fig 1G -EdU + %				Suppl Fig 1H -Caspase 3 + %
	E12	E13	E14	E16	P1	P7			shCtrl	shArl2-1	shArl2-2			shCtrl	shArl2			shCtrl	shArl2
	1	1.01545	0.461632	0.387376	0.214595	0.244561			1.70517	0.669509	0.369121			57.7947	22.4554			10.2971	26.1941
	1	0.823933	0.766121	0.572521	0.341132	0.161116			1.74961	0.403167	0.26859			55.9639	32.5805			9.95353	28.9416
	1	0.882266	0.485617	0.256681	0.178939	0.122295			1.50161	0.968888	0.340239			54.9972	31.303			8.6729	22.4413
									1.44561
	E12	E13	E14	E16	P1	P7			shCtrl	shArl2-1	shArl2-2			shCtrl	shArl2			shCtrl	shArl2
Number of values	3	3	3	3	3	3		Number of values	4	3	3		Number of values	3	3		Number of values	3	3
Minimum	1	0.8239	0.4616	0.2567	0.1789	0.1223		Minimum	1.446	0.4032	0.2686		Minimum	55	22.46		Minimum	8.673	22.44
Maximum	1	1.015	0.7661	0.5725	0.3411	0.2446		Maximum	1.75	0.9689	0.3691		Maximum	57.79	32.58		Maximum	10.3	28.94
Range	0	0.1915	0.3045	0.3158	0.1622	0.1223		Range	0.304	0.5657	0.1005		Range	2.798	10.13		Range	1.624	6.5
Mean	1	0.9072	0.5711	0.4055	0.2449	0.176		Mean	1.6	0.6805	0.326		Mean	56.25	28.78		Mean	9.641	25.86
Std. Deviation	0	0.09816	0.1693	0.1587	0.08523	0.06248		Std. Deviation	0.1494	0.283	0.05176		Std. Deviation	1.421	5.514		Std. Deviation	0.856	3.263
Std. Error of Mean	0	0.05667	0.09774	0.09163	0.04921	0.03607		Std. Error of Mean	0.0747	0.1634	0.02988		Std. Error of Mean	0.8203	3.184		Std. Error of Mean	0.4942	1.884
									Suppl Fig 1J Live-imaging analysis by Incucyte
									Date Time	Elapsed (hr)	shCtrl-1	shCtrl-2	shCtrl-3	shCtrl-4	shArl2-1	shArl2-2	shArl2-3	shArl2-4
									2023-04-13 16:03:00	0	67.7285	33.7178	49.1794	37.767	30.3988	58.2373	30.6506	36.3654
									2023-04-13 20:03:00	4	64.7107	39.0663	54.2	41.983	35.1887	59.9027	35.6276	41.8302
									2023-04-14 00:03:00	8	64.7722	40.2552	54.0839	43.9388	39.1027	65.22	39.0684	46.4055
									2023-04-14 04:03:00	12	60.733	35.3017	52.1426	41.5179	38.8277	64.0039	39.6998	45.5705
									2023-04-14 08:03:00	16	61.0129	35.227	46.5637	38.039	38.7375	63.6554	38.5539	46.4277
									2023-04-14 12:03:00	20	59.0815	36.3398	47.7809	38.6895	40.3989	64.3972	40.8521	47.7773
									2023-04-14 16:03:00	24	60.9238	37.5255	47.2877	40.5475	41.8855	64.4279	40.5403	47.613
									2023-04-14 20:03:00	28	75.6771	48.309	59.615	48.2657	49.3117	76.531	46.5242	54.8886
									2023-04-15 00:03:00	32	80.5985	55.1291	67.2811	56.995	52.924	82.1479	51.1925	59.9591
									2023-04-15 04:03:00	36	79.795	55.9453	69.9333	59.8381	48.6876	73.9134	49.1659	56.308
									2023-04-15 08:03:00	40	75.203	52.5089	66.1928	52.8527	44.7367	71.4562	42.9148	52.2078
									2023-04-15 12:03:00	44	75.7071	51.9419	65.7568	53.2696	42.8167	66.863	41.0453	53.5095
									2023-04-15 16:03:00	48	73.6196	50.7309	66.1024	52.206	41.9567	66.3502	40.3467	56.6174
									2023-04-15 20:03:00	52	73.5208	51.5864	65.6656	52.6107	41.6869	66.1888	40.5004	58.3232
									2023-04-16 00:03:00	56	74.8832	53.03	71.5803	54.8061	42.1345	66.9584	40.5129	60.4032
									2023-04-16 04:03:00	60	78.4322	54.3455	72.0883	59.2694	41.8572	71.9154	41.8449	63.9483
									2023-04-16 08:03:00	64	79.0744	56.0285	75.5273	61.7443	40.3852	72.1107	40.949	66.2915
									2023-04-16 12:03:00	68	92.5874	72.305	80.1844	71.818	43.3216	81.6113	43.004	57.6178
									2023-04-16 16:03:00	72	96.5182	82.9432	95.6151	90.2203	45.17	83.854	46.3885	65.9271
									2023-04-16 20:03:00	76	95.1687	81.8105	95.014	88.3829	45.3351	78.9539	48.0535	64.0088
									2023-04-17 00:03:00	80	95.905	83.8487	94.1533	87.4185	37.0328	73.7803	37.4064	56.7413
									2023-04-17 04:03:00	84	96.4113	85.3585	95.8672	88.6784	33.6811	75.9167	34.3703	55.0292
									2023-04-17 08:03:00	88	96.6355	86.6483	96.0182	90.244	34.1922	73.9971	32.0883	50.4518
									2023-04-17 12:03:00	92	97.7703	88.2865	97.2067	92.2195	33.5344	74.2135	31.076	50.7404
									2023-04-17 16:03:00	96	98.0295	90.9772	98.4313	93.368	35.499	83.1934	33.4178	55.5881

## Sheet: Supplementary Figure 2
	Suppl Fig 2C -Intersection number																		Suppl Fig 2D -Total intersection number						Suppl Fig 2F -Active Caspase (+)/GFP (%)
		Distance from soma (um)	shCtrl								shArl2									shCtrl	shArl2					shCtrl	shArl2
		10	2	4	9	6	6	6	7	5	3	4	3	9	4	6	5			61.3333	28.3333					3.7465	12.9452
		20	6	20	11	5	16	10	10	3	3	6	3	9	7	8	5			64.6667	18.5					2.68442	16.8215
		30	6	14	8	5	15	11	14	9	4	5	3	2	9	8	4			66.5	21.5					1.93441	14.7727
		40	9	17	9	11	18	12	14	7	2	2	4	1	8	4	4									2.21718	16.3636
		50	8	14	9	7	9	9	16	11	2	2	1	1	3	1	2			shCtrl	shArl2						17.5945
		60	9	9	3	12	4	5	15	7	2	4	1		2	1	2		Number of values	3	3
		70	6	1	2	5	7	5	5	4	2				2											shCtrl	shArl2
		80	5			2	2	4	3	3	2								Minimum	61.33	18.5				Number of values	4	5
		90	2			2													Maximum	66.5	28.33
		100	1																Range	5.167	9.833				Minimum	1.934	12.95
																									Maximum	3.746	17.59
		Distance from soma (um)	shCtrl			shArl2													Mean	64.17	22.78				Range	1.812	4.649
			Mean	SD	N	Mean	SD	N											Std. Deviation	2.619	5.04
		10	5.625	2.06588	8	4.85714	2.1157	7											Std. Error of Mean	1.512	2.91
		20	10.125	5.69304		5.85714	2.34013																		Mean	2.646	15.7
		30	10.25	3.84522		5	2.58199																		Std. Deviation	0.7964	1.853
		40	12.125	3.9438		3.57143	2.29907																		Std. Error of Mean	0.3982	0.8287
		50	10.375	3.11391		1.71429	0.755929
		60	8	4.10575		2	1.09545
		70	4.375	1.99553		2	0
		80	3.16667	1.16905		2	0
		90	2	0
		100	1	0

[truncated: 5 more sheets: Supplementary Figure 3, Supplementary Figure 4, Supplementary Figure 5, Supplementary Figure 6, Supplementary Figure 7]
